# Supplementary material for: Blood biomarkers of Hikikomori, a severe social withdrawal syndrome
Source: Sci Rep. 2018 Feb 13;8:2884. doi: 10.1038/s41598-018-21260-w (PMC5811600; doi:10.1038/s41598-018-21260-w)
Supplement: Supplementary file 2 — Supplementary Table 1 [file 41598_2018_21260_MOESM2_ESM.xlsx]

## Sheet: Sheet1
Supplementary Table 1
			avoidant personality score
			male				female
			ρ		p		ρ		p
	biomarkers
	HDL-C		-0.349		0.018		-0.011		0.935
	LDL-C		-0.187		0.214		-0.128		0.351
	FDP		-0.22		0.142		0.302		0.025
	total bilirubin		-0.345		0.019		0.052		0.707
	UA		-0.293		0.048		0.097		0.479
	hsCRP		0.016		0.916		0.259		0.056
	psychometrics
	PSS		0.439		0.002		0.523		< 0.001
	R-UCLA		0.493		< 0.001		0.435		0.001
	YYS		-0.251		0.093		-0.327		0.015
	IAT		0.377		0.01		0.06		0.664
	LSNS-6		-0.367		0.012		-0.451		0.001
	MSPSS		-0.274		0.066		-0.502		< 0.001
	MINI-SPIN		0.657		< 0.001		0.584		< 0.001
ρ: Spearman's correlation coefficient
