# Supplementary material for: Blood biomarkers of Hikikomori, a severe social withdrawal syndrome
Source: Sci Rep. 2018 Feb 13;8:2884. doi: 10.1038/s41598-018-21260-w (PMC5811600; doi:10.1038/s41598-018-21260-w)
Supplement: Supplementary file 3 — Supplementary Table 2 [file 41598_2018_21260_MOESM3_ESM.xlsx]

## Sheet: Sheet1
Supplementary Table 2
				avoidant personality score
				male				female
				ρ		p		ρ		p
	Monetary Scores to
	all partners			-0.182		0.226		-0.042		0.761
	male partners	all		-0.15		0.321		-0.057		0.677
		highly attractive		-0.2		0.184		-0.035		0.8
		ordinary attractive		-0.124		0.411		-0.093		0.499
	female partners	all		-0.165		0.272		-0.04		0.77
		highly attractive		-0.189		0.207		0.055		0.688
		ordinary attractive		-0.108		0.475		-0.128		0.351
	Trustworthiness of
	all partners			-0.014		0.925		-0.293		0.03
	male partners	all		0.016		0.914		-0.224		0.1
		highly attractive		-0.008		0.959		-0.26		0.055
		ordinary attractive		0.02		0.898		-0.196		0.151
	female partners	all		-0.021		0.892		-0.306		0.023
		highly attractive		-0.071		0.637		-0.213		0.118
		ordinary attractive		0.048		0.749		-0.312		0.021
	Attractiveness of
	all partners			-0.038		0.804		-0.222		0.103
	male partners	all		0.002		0.987		-0.155		0.257
		highly attractive		-0.031		0.836		0.01		0.941
		ordinary attractive		-0.043		0.774		-0.243		0.073
	female partners	all		-0.055		0.719		-0.243		0.073
		highly attractive		-0.089		0.557		0.132		0.337
		ordinary attractive		0.007		0.962		-0.425		0.001
ρ: Spearman's correlation coefficient
