# Supplementary material for: Blood biomarkers of Hikikomori, a severe social withdrawal syndrome
Source: Sci Rep. 2018 Feb 13;8:2884. doi: 10.1038/s41598-018-21260-w (PMC5811600; doi:10.1038/s41598-018-21260-w)
Supplement: Supplementary file 4 — Supplementary Table 3 [file 41598_2018_21260_MOESM4_ESM.xlsx]

## Sheet: Sheet1
Supplementary Table 3
				HDL-C				LDL-C				FDP				total bilirubin				UA				hsCRP
				r,ρ		p		r,ρ		p		r,ρ		p		r,ρ		p		r,ρ		p		r,ρ		p
	psychometrics
		PSS		-0.260b		0.08		0.039b		0.799		0.053b		0.726		-0.345b		0.019		0.148b		0.326		0.049b		0.744
		R-UCLA		-0.157a		0.299		-0.265a		0.075		-0.096b		0.526		-0.097b		0.521		-0.261a		0.08		-0.078b		0.606
		YYS		0.137a		0.363		0.028a		0.853		0.335b		0.023		0.194b		0.196		0.097a		0.523		-0.168b		0.263
		IAT		-0.259a		0.082		-0.012a		0.935		-0.052b		0.73		0.016b		0.914		-0.079a		0.6		-0.271b		0.068
		LSNS-6		0.075a		0.622		0.189a		0.208		0.003b		0.985		0.012b		0.938		0.272a		0.067		0.142b		0.345
		MSPSS		0.219b		0.144		0.213b		0.156		0.079b		0.604		0.085b		0.576		0.277b		0.062		-0.079b		0.602
		MINI-SPIN		-0.276a		0.063		-0.281a		0.058		-0.240b		0.108		-0.266b		0.074		-0.301a		0.042		0.044b		0.77
	trust game
	Monetary Scores to
	all partners			0.219b		0.143		0.127b		0.399		0.052b		0.73		-0.069b		0.646		0.330b		0.025		-0.011b		0.94
	male partners	all		0.208b		0.166		0.156b		0.3		0.061b		0.687		-0.008b		0.956		0.294b		0.048		-0.085b		0.573
		highly attractive		0.264b		0.076		0.201b		0.18		0.038b		0.803		0.077b		0.612		0.350b		0.017		-0.180b		0.231
		ordinary attractive		0.196a		0.191		0.015a		0.92		0.049b		0.744		-0.072b		0.636		0.225a		0.133		0.006b		0.967
	female partners	all		0.236b		0.114		0.103b		0.495		0.041b		0.788		-0.100b		0.51		0.349b		0.018		0.049b		0.746
		highly attractive		0.284b		0.056		0.120b		0.426		0.009b		0.954		-0.075b		0.622		0.214b		0.154		0.078b		0.608
		ordinary attractive		0.184b		0.222		0.109b		0.469		0.070b		0.645		-0.047b		0.759		0.397b		0.006		0.005b		0.975
	Trustworthiness of
	all partners			-0.019a		0.899		0.165a		0.274		0.081b		0.591		-0.056b		0.714		0.157a		0.296		0.064b		0.674
	male partners	all		-0.019b		0.9		0.317b		0.032		0.099b		0.513		-0.016b		0.916		0.131b		0.384		0.025b		0.87
		highly attractive		-0.049a		0.745		0.177a		0.239		0.070b		0.644		0.036b		0.81		0.175a		0.245		-0.206b		0.169
		ordinary attractive		-0.075a		0.619		0.077a		0.61		0.151b		0.316		-0.051b		0.736		0.118a		0.437		0.135b		0.369
	female partners	all		0.034a		0.821		0.192a		0.2		0.055b		0.715		-0.128b		0.396		0.153a		0.311		0.124b		0.41
		highly attractive		0.041a		0.786		0.229a		0.127		0.113b		0.453		-0.043b		0.776		0.090a		0.553		0.092b		0.541
		ordinary attractive		0.021a		0.889		0.121a		0.422		0.032b		0.833		-0.081b		0.593		0.179a		0.233		0.054b		0.721
	Attractiveness of
	all partners			-0.116a		0.444		0.137a		0.364		0.142b		0.345		-0.067b		0.658		0.140a		0.354		0.048b		0.75
	male partners	all		-0.137a		0.362		0.139a		0.357		0.119b		0.43		-0.097b		0.522		0.166a		0.271		0.028b		0.854
		highly attractive		-0.090a		0.553		0.049a		0.744		0.169b		0.262		-0.227b		0.13		0.201a		0.18		0.127b		0.399
		ordinary attractive		-0.140a		0.352		0.175a		0.244		0.102b		0.501		0.032b		0.832		0.094a		0.534		-0.095b		0.53
	female partners	all		-0.083a		0.584		0.125a		0.407		0.174b		0.246		0.019b		0.901		0.100a		0.507		0.072b		0.633
		highly attractive		0.032a		0.835		0.039a		0.799		0.175b		0.246		-0.015b		0.924		0.027a		0.858		0.219b		0.143
		ordinary attractive		-0.144b		0.338		0.168b		0.264		0.163b		0.279		0.092b		0.542		0.148b		0.327		-0.194b		0.196
a Pearson's correlation coefficient, b Spearman's correlation coefficient
