# Supplementary material for: Blood biomarkers of Hikikomori, a severe social withdrawal syndrome
Source: Sci Rep. 2018 Feb 13;8:2884. doi: 10.1038/s41598-018-21260-w (PMC5811600; doi:10.1038/s41598-018-21260-w)
Supplement: Supplementary file 5 — Supplementary Table 4 [file 41598_2018_21260_MOESM5_ESM.xlsx]

## Sheet: Sheet1
Supplementary Table 4
				HDL-C				LDL-C				FDP				total bilirubin				UA				hsCRP
				r,ρ		p		r,ρ		p		r,ρ		p		r,ρ		p		r,ρ		p		r,ρ		p
	psychometrics
		PSS		-0.032b		0.817		-0.139b		0.311		0.069b		0.617		0.125b		0.365		0.143b		0.296		0.175b		0.2
		R-UCLA		-0.083b		0.549		-0.224b		0.099		0.163b		0.235		0.167b		0.223		0.023b		0.866		-0.056b		0.683
		YYS		0.073b		0.595		0.236a		0.083		-0.086b		0.531		-0.365b		0.006		0.177a		0.196		0.069b		0.615
		IAT		-0.047b		0.735		-0.141b		0.306		-0.083b		0.547		0.033b		0.813		-0.075b		0.587		0.040b		0.773
		LSNS-6		0.094b		0.497		0.302a		0.025		-0.142b		0.302		-0.197b		0.15		0.022a		0.875		-0.106b		0.441
		MSPSS		0.249b		0.067		0.256b		0.059		-0.237b		0.081		-0.315b		0.019		-0.096b		0.486		-0.136b		0.324
		MINI-SPIN		-0.160b		0.243		-0.263a		0.052		0.036b		0.794		-0.132b		0.338		0.103a		0.453		0.183b		0.182
	trust game
	Monetary Scores to
	all partners			0.154b		0.261		0.066a		0.63		-0.127b		0.357		0.021b		0.878		-0.050a		0.715		-0.028b		0.84
	male partners	all		0.140b		0.309		0.114a		0.409		-0.140b		0.309		0.042b		0.76		-0.078a		0.573		-0.090b		0.513
		highly attractive		0.111b		0.419		0.048a		0.727		-0.140b		0.309		0.034b		0.807		-0.082a		0.55		-0.037b		0.788
		ordinary attractive		0.122b		0.373		0.147a		0.285		-0.161b		0.241		0.031b		0.825		-0.071a		0.608		-0.122b		0.374
	female partners	all		0.133b		0.334		0.018a		0.897		-0.120b		0.382		0.024b		0.861		-0.021a		0.877		0.006b		0.964
		highly attractive		0.110b		0.422		-0.010a		0.941		-0.091b		0.508		0.046b		0.741		0.046a		0.74		0.049b		0.72
		ordinary attractive		0.114b		0.408		0.042a		0.76		-0.127b		0.356		0.035b		0.8		-0.082a		0.553		-0.060b		0.662
	Trustworthiness of
	all partners			0.131b		0.342		0.034a		0.808		0.080b		0.563		0.043b		0.755		0.027a		0.844		-0.284b		0.036
	male partners	all		0.135b		0.327		0.093a		0.5		0.063b		0.646		0.008b		0.952		0.027a		0.844		-0.281b		0.038
		highly attractive		0.046b		0.74		-0.017a		0.9		0.075b		0.587		0.009b		0.946		0.027a		0.842		-0.237b		0.082
		ordinary attractive		0.181b		0.186		0.151a		0.272		0.008b		0.953		-0.011b		0.939		0.024a		0.862		-0.267b		0.048
	female partners	all		0.127b		0.354		-0.030a		0.827		0.076b		0.579		0.053b		0.698		0.025a		0.859		-0.207b		0.129
		highly attractive		0.045b		0.747		-0.065a		0.64		0.129b		0.349		0.097b		0.482		0.007a		0.961		-0.128b		0.351
		ordinary attractive		0.200b		0.143		0.004a		0.977		0.020b		0.888		0.018b		0.896		0.036a		0.794		-0.253b		0.062
	Attractiveness of
	all partners			-0.041b		0.769		0.146a		0.287		0.039b		0.777		-0.133b		0.332		0.072a		0.603		-0.075b		0.586
	male partners	all		-0.058b		0.677		0.175a		0.202		-0.021b		0.878		-0.144b		0.295		0.088a		0.521		-0.103b		0.453
		highly attractive		-0.132b		0.336		0.053a		0.703		-0.024b		0.86		0.043b		0.754		0.111a		0.421		-0.113b		0.411
		ordinary attractive		0.031b		0.82		0.233a		0.087		0.028b		0.841		-0.212b		0.121		0.054a		0.698		-0.054b		0.694
	female partners	all		-0.001b		0.991		0.097a		0.48		0.085b		0.539		-0.105b		0.445		0.045a		0.743		-0.006b		0.967
		highly attractive		-0.042b		0.762		0.065a		0.637		0.140b		0.309		-0.069b		0.618		0.104a		0.451		-0.005b		0.969
		ordinary attractive		0.056b		0.684		0.099a		0.473		0.060b		0.663		-0.139b		0.313		-0.028a		0.837		0.026b		0.848
a Pearson's correlation coefficient (r), b Spearman's correlation coefficient(ρ)
