# Supplementary material for: Blood biomarkers of Hikikomori, a severe social withdrawal syndrome
Source: Sci Rep. 2018 Feb 13;8:2884. doi: 10.1038/s41598-018-21260-w (PMC5811600; doi:10.1038/s41598-018-21260-w)
Supplement: Supplementary file 6 — Supplementary Table 5 [file 41598_2018_21260_MOESM6_ESM.xlsx]

## Sheet: 判別分析＆ROCまとめ
Supplementary Table 5
			male		female
	candidate biomarker		UA		HDL-C
	discriminant analysis
	percentage of correct classification, %		72.4		61.3
	sensitivity, %		66.7		61.1
	specificity, %		76.5		61.4
	ROC curve
	AUC (95% CI)		0.772 (0.647-0.897)		0.693 (0.550-0.835)
	p value		< 0.001		0.018
	cut off, mg/dL		5.85		67.5
	sensitivity, %		70.6		65.9
	specificity, %		75		61.1
