# Supplementary material for: Blood biomarkers of Hikikomori, a severe social withdrawal syndrome
Source: Sci Rep. 2018 Feb 13;8:2884. doi: 10.1038/s41598-018-21260-w (PMC5811600; doi:10.1038/s41598-018-21260-w)
Supplement: Supplementary file 7 — Supplementary Table 6 [file 41598_2018_21260_MOESM7_ESM.xlsx]

## Sheet: Sheet1
Supplementary Table 6
					avoidant personality score		PSS		R-UCLA		YYS		IAT		LSNS-6		MSPSS		MINI-SPIN
	avoidant personality score		r, ρ		1.000b		0.247b		0.134b		-0.164b		-0.047b		0.007b		-0.198b		0.595b
			p		-		0.205		0.495		0.403		0.811		0.97		0.312		0.001
	HDL-C		r, ρ		-0.276b		-0.147a		-0.104b		-0.049a		-0.310a		0.269a		0.162a		-0.004b
			p		0.202		0.493		0.628		0.821		0.14		0.204		0.45		0.986
	LDL-C		r, ρ		-0.101b		0.015b		-0.082b		-0.247b		-0.047b		-0.016b		-0.184b		0.004b
			p		0.645		0.943		0.702		0.245		0.826		0.942		0.389		0.985
	FDP		r, ρ		0.024b		0.167b		0.478b		0.357b		-0.298b		-0.196b		-0.389b		0.195b
			p		0.914		0.436		0.018		0.087		0.158		0.358		0.06		0.361
	total bilirubin		r, ρ		-0.096b		-0.191b		-0.145b		-0.164b		0.118b		-0.151b		-0.120b		-0.403b
			p		0.662		0.371		0.5		0.443		0.582		0.481		0.576		0.051
	UA		r, ρ		0.297b		0.379a		0.132b		0.050a		0.021a		0.067a		0.111a		0.404b
			p		0.169		0.068		0.538		0.816		0.922		0.755		0.605		0.05
	hsCRP		r, ρ		0.190b		0.048b		0.408b		0.017b		-0.277b		-0.427b		-0.390b		0.110b
			p		0.386		0.823		0.048		0.937		0.191		0.037		0.06		0.61
a Pearson's correlation coefficient (r), b Spearman's correlation coefficient (ρ)
