# Supplementary material for: Blood biomarkers of Hikikomori, a severe social withdrawal syndrome
Source: Sci Rep. 2018 Feb 13;8:2884. doi: 10.1038/s41598-018-21260-w (PMC5811600; doi:10.1038/s41598-018-21260-w)
Supplement: Supplementary file 8 — Supplementary Table 7 [file 41598_2018_21260_MOESM8_ESM.xlsx]

## Sheet: Sheet1
Supplementary Table 7
					avoidant personality score		PSS		R-UCLA		YYS		IAT		LSNS-6		MSPSS		MINI-SPIN
	avoidant personality score		r, ρ		1.000a		0.362b		0.467a		-0.317a		0.198a		-0.020a		-0.087a		0.514b
			p		-		0.082		0.022		0.132		0.354		0.925		0.686		0.01
	HDL-C		r, ρ		0.172a		0.031b		0.124a		-0.004a		-0.227a		0.233a		0.203a		0.106b
			p		0.508		0.902		0.625		0.989		0.366		0.352		0.418		0.676
	LDL-C		r, ρ		0.416a		0.064b		0.056a		-0.198a		0.328a		0.105a		-0.096a		0.530b
			p		0.097		0.801		0.826		0.43		0.184		0.677		0.704		0.024
	FDP		r, ρ		-		-		-		-		-		-		-		-
			p		-		-		-		-		-		-		-		-
	total bilirubin		r, ρ		-0.546a		0.088b		0.141a		-0.046a		0.004a		-0.404a		-0.346a		-0.372b
			p		0.023		0.729		0.578		0.857		0.988		0.097		0.16		0.129
	UA		r, ρ		0.410a		-0.130b		0.160a		-0.383a		0.009a		0.079a		-0.073a		0.244b
			p		0.102		0.608		0.526		0.117		0.973		0.756		0.773		0.328
	hsCRP		r, ρ		0.605a		0.275b		0.039a		0.051a		0.202a		0.112a		-0.033a		0.268b
			p		0.01		0.269		0.877		0.841		0.422		0.658		0.896		0.282
a Pearson's correlation coefficient (r), b Spearman's correlation coefficient (ρ)
